# Supplementary material for: The Dual Roles of Triiodothyronine in Regulating the Morphology of Hair Cells and Supporting Cells during Critical Periods of Mouse Cochlear Development
Source: Int J Mol Sci. 2023 Feb 25;24(5):4559. doi: 10.3390/ijms24054559 (PMC10003541; doi:10.3390/ijms24054559)
Supplement: Supplementary file 1 [file ijms-24-04559-s001.zip]

Archive with 1 entries (1 files):
- ijms-2164303-supplementary.pdf
